# Supplementary material for: Artificial Intelligence and Machine Learning in Sexual Health and Dysfunction Across the Cancer Care Continuum: A Systematic Review
Source: Cancers (Basel). 2025 Sep 16;17(18):3025. doi: 10.3390/cancers17183025 (PMC12468962; doi:10.3390/cancers17183025)
Supplement: Supplementary file 1 [file cancers-17-03025-s001.zip]

Archive with 6 entries (6 files):
- cancers-3865788-xml-suppl-done.pdf
- Supplementary file S1.pdf
- Supplementary file S2- PRISMA_2020_checklist.pdf
- Supplementary file S3-PROBAST_20190515.pdf
- Supplementary file S4-TRIPOD+AI.pdf
- Supplementary file S5-Data Extraction - Final.xlsx
